# Supplementary material for: Genome-Wide Identification of the bHLH Gene Family in Rhododendron delavayi and Its Expression Analysis in Different Floral Tissues
Source: Genes (Basel). 2024 Sep 26;15(10):1256. doi: 10.3390/genes15101256 (PMC11506958; doi:10.3390/genes15101256)
Supplement: Supplementary file 1 [file genes-15-01256-s001.zip]

Archive with 1 entries (1 files):
- genes-3198347-supplementary.xlsx
