# Supplementary material for: Genome-Wide Identification of the bHLH Gene Family in Rhododendron delavayi and Its Expression Analysis in Different Floral Tissues
Source: Genes (Basel). 2024 Sep 26;15(10):1256. doi: 10.3390/genes15101256 (PMC11506958; doi:10.3390/genes15101256)
Supplement: Supplementary file 1 [file genes-15-01256-s001.zip › genes-3198347-supplementary.xlsx]

## Sheet: Sheet1
Gene	Chr	Start	End	AA	MW(kDa）	pI
Rhdel01G0012500.1	chr01	1692955	1694329	179	20.0092	10.83
Rhdel01G0149700.1	chr01	24257644	24260718	340	36.6857	7.94
Rhdel01G0155200.1	chr01	25163688	25166873	443	50.2326	8.46
Rhdel01G0199600.1	chr01	38544968	38547080	168	18.8422	10.65
Rhdel01G0237700.1	chr01	47010878	47013354	453	49.5247	5.31
Rhdel01G0241900.1	chr01	47604892	47612952	583	64.2597	5.83
Rhdel01G0329800.1	chr01	58210901	58214142	499	54.525	6.14
Rhdel01G0340100.1	chr01	59129243	59136382	525	56.9699	5.61
Rhdel01G0351100.1	chr01	60312798	60314563	409	45.4048	7.34
Rhdel01G0353500.1	chr01	60577103	60582197	305	32.5475	7.24
Rhdel01G0358800.1	chr01	61258675	61262370	305	34.2783	6.8
Rhdel02G0016600.1	chr02	1482115	1485754	292	32.8061	9.34
Rhdel02G0016700.1	chr02	1486611	1488098	211	23.5208	9.96
Rhdel02G0041000.1	chr02	4423222	4427475	293	31.7837	5.61
Rhdel02G0041700.1	chr02	4564927	4566906	320	36.9879	6.41
Rhdel02G0050000.1	chr02	5953852	5958736	292	32.3147	4.86
Rhdel02G0055700.1	chr02	7539430	7544307	292	32.2848	4.93
Rhdel02G0118700.1	chr02	16990625	16995772	190	20.8608	9.56
Rhdel02G0228400.1	chr02	38532831	38537274	353	39.3134	7.66
Rhdel02G0316500.1	chr02	53550316	53555303	589	66.0248	6.47
Rhdel02G0344100.1	chr02	56883332	56883850	172	19.2311	6.94
Rhdel03G0013400.1	chr03	1602822	1606862	345	38.5383	8.68
Rhdel03G0013600.1	chr03	1634090	1637994	281	31.0551	6.4
Rhdel03G0083800.1	chr03	13025897	13027439	189	21.1822	6.11
Rhdel03G0212100.1	chr03	40329356	40331612	241	26.595	8.63
Rhdel03G0248900.1	chr03	44761673	44764043	195	21.6981	9.76
Rhdel03G0249000.1	chr03	44771251	44774607	225	24.9352	8.13
Rhdel03G0249100.1	chr03	44794017	44795586	222	24.3191	7.51
Rhdel03G0249200.1	chr03	44803455	44805504	235	26.2936	5.72
Rhdel03G0249300.1	chr03	44836404	44837740	257	28.6933	8.67
Rhdel03G0341200.1	chr03	54752395	54755525	246	28.0805	5.03
Rhdel04G0022900.1	chr04	2444721	2448504	237	26.0964	9.1
Rhdel04G0024900.1	chr04	2658012	2660949	406	44.4708	9.58
Rhdel04G0085800.1	chr04	11110739	11117155	240	26.3545	8.2
Rhdel04G0086400.1	chr04	11220092	11221639	515	56.8876	4.62
Rhdel04G0121200.1	chr04	17163951	17166156	222	25.2464	5.99
Rhdel04G0163700.1	chr04	23802837	23803757	306	33.7579	4.98
Rhdel04G0164800.1	chr04	23995599	23997563	185	20.9593	4.22
Rhdel04G0331400.1	chr04	56306076	56310672	294	31.6752	5
Rhdel04G0353100.1	chr04	59243008	59246778	632	71.2101	6.71
Rhdel05G0024100.1	chr05	3245842	3248792	525	58.7773	8.57
Rhdel05G0030600.1	chr05	4357001	4392977	3300	370.514	7.42
Rhdel05G0063400.1	chr05	8707794	8712431	551	61.6061	4.84
Rhdel05G0077100.1	chr05	11512318	11518116	380	42.0884	4.7
Rhdel05G0115700.1	chr05	16289411	16292244	384	42.8397	8.84
Rhdel05G0117000.1	chr05	16433397	16435175	277	31.5797	8.99
Rhdel05G0125500.1	chr05	18102642	18105096	472	52.6286	8.36
Rhdel05G0127300.1	chr05	18312093	18314683	249	27.6012	4.84
Rhdel05G0170800.1	chr05	32133180	32138905	754	81.8338	5.3
Rhdel05G0233900.1	chr05	42284545	42293024	303	32.9648	6.71
Rhdel05G0325800.1	chr05	56594362	56594850	162	18.3846	6.63
Rhdel06G0062700.1	chr06	8141163	8148581	295	32.3454	4.68
Rhdel06G0079100.1	chr06	10277771	10281634	371	40.1954	5.66
Rhdel06G0084500.1	chr06	11054850	11059880	314	35.578	4.7
Rhdel06G0088800.1	chr06	11819224	11821411	261	28.7457	10.15
Rhdel06G0091200.1	chr06	12124563	12128737	410	45.3121	4.53
Rhdel06G0094900.1	chr06	12735536	12739058	303	33.6086	6.4
Rhdel06G0175400.1	chr06	32211892	32214012	169	18.8062	10.87
Rhdel06G0191900.1	chr06	35643361	35645524	252	28.3899	7.51
Rhdel06G0198900.1	chr06	36923462	36925630	108	12.212	6.62
Rhdel06G0205400.1	chr06	38187946	38189652	227	25.5628	6
Rhdel06G0223500.1	chr06	40334905	40338808	258	29.2097	5.8
Rhdel06G0294600.1	chr06	49328512	49332386	379	41.7962	6.16
Rhdel06G0298500.1	chr06	50089502	50093871	225	24.8221	8.2
Rhdel07G0004400.1	chr07	547057	548814	585	64.8103	7
Rhdel07G0016900.1	chr07	1873064	1879071	642	72.2293	4.85
Rhdel07G0035200.1	chr07	3807403	3814810	465	49.935	8.79
Rhdel07G0049000.1	chr07	5504845	5507761	466	52.0309	6
Rhdel07G0062400.1	chr07	7117766	7122042	409	44.913	7.66
Rhdel07G0090900.1	chr07	11007917	11009854	427	47.3695	8.03
Rhdel07G0091100.1	chr07	11025199	11026970	435	48.2284	7.6
Rhdel07G0094000.1	chr07	11394442	11401297	782	86.47	6.22
Rhdel07G0145200.1	chr07	17071946	17073850	634	69.6433	5.96
Rhdel07G0146400.1	chr07	17280570	17283885	294	33.0106	7.74
Rhdel07G0193800.1	chr07	25381864	25398943	422	46.8249	8.84
Rhdel07G0234200.1	chr07	34917485	34921563	319	36.0297	5.01
Rhdel07G0277200.1	chr07	41235071	41235568	165	18.0797	4.22
Rhdel07G0277600.1	chr07	41275606	41276691	361	39.6703	4.39
Rhdel07G0277700.1	chr07	41277514	41278011	165	18.0797	4.22
Rhdel07G0278500.1	chr07	41368214	41368711	165	18.0978	4.22
Rhdel07G0278800.1	chr07	41416858	41417943	361	39.6703	4.39
Rhdel07G0291500.1	chr07	43193072	43194958	331	36.8221	4.6
Rhdel08G0004100.1	chr08	418118	418591	157	17.4538	7.67
Rhdel08G0015600.1	chr08	1606963	1608743	275	31.2152	7.26
Rhdel08G0017900.1	chr08	1783726	1786579	238	25.5276	9.74
Rhdel08G0044600.1	chr08	4718932	4729669	1064	118.303	5.45
Rhdel08G0072800.1	chr08	7718078	7720813	250	27.7147	6.76
Rhdel08G0082600.1	chr08	8732277	8737068	337	37.2186	5.25
Rhdel08G0092200.1	chr08	9767775	9769827	279	31.119	6.04
Rhdel08G0096000.1	chr08	10356768	10361234	342	37.1945	4.76
Rhdel08G0097600.1	chr08	10574337	10576907	360	39.4743	5.07
Rhdel08G0107600.1	chr08	11845133	11854566	629	68.5607	9.37
Rhdel08G0131900.1	chr08	15494674	15497556	345	38.6032	4.83
Rhdel08G0132100.1	chr08	15520289	15522985	283	31.5036	4.66
Rhdel08G0155300.1	chr08	20671335	20673705	280	31.5923	6.51
Rhdel08G0173400.1	chr08	24661651	24671462	619	67.3985	7.81
Rhdel08G0199000.1	chr08	29324420	29329286	241	26.7175	5.66
Rhdel08G0207700.1	chr08	30910290	30916191	275	30.2403	5.78
Rhdel08G0246500.1	chr08	36165847	36169447	321	35.8694	6.86
Rhdel08G0247700.1	chr08	36296432	36300670	505	55.7638	4.8
Rhdel08G0284700.1	chr08	40052961	40053989	342	38.0151	6.11
Rhdel09G0013600.1	chr09	1983316	1988808	197	21.9983	5.3
Rhdel09G0020000.1	chr09	2757158	2764595	378	40.2589	9.19
Rhdel09G0184600.1	chr09	35008453	35011934	304	33.7816	6.24
Rhdel09G0193300.1	chr09	36036043	36041536	544	58.687	4.91
Rhdel09G0195200.1	chr09	36182744	36191807	404	44.195	7.61
Rhdel09G0271900.1	chr09	45186101	45187991	282	31.8398	5.71
Rhdel09G0281800.1	chr09	46272113	46275251	341	37.4009	4.76
Rhdel10G0044700.1	chr10	5434005	5437493	188	20.2796	9.73
Rhdel10G0096900.1	chr10	12775873	12777412	335	37.8094	5.53
Rhdel10G0100300.1	chr10	13355525	13357438	321	35.9808	7.6
Rhdel10G0138500.1	chr10	18642993	18643886	297	33.5967	10.1
Rhdel10G0216600.1	chr10	35531482	35531982	98	11.4451	4.86
Rhdel10G0221900.1	chr10	36133959	36135712	211	23.8583	8.46
Rhdel10G0222000.1	chr10	36167106	36168847	213	24.463	8.79
Rhdel10G0229300.1	chr10	37182039	37186105	304	33.7702	8.75
Rhdel10G0284600.1	chr10	44712350	44715812	291	32.4329	6
Rhdel11G0049500.1	chr11	17384859	17387597	300	33.5504	9.17
Rhdel11G0163600.1	chr11	35372172	35377205	752	81.3504	6.67
Rhdel11G0224600.1	chr11	44181028	44183258	326	36.5349	7.64
Rhdel11G0229900.1	chr11	44864872	44872989	467	52.6597	9.91
Rhdel11G0237300.1	chr11	45715415	45718550	248	26.6483	8.23
Rhdel11G0244100.1	chr11	46338264	46341293	309	33.6716	8.12
Rhdel11G0254600.1	chr11	47435692	47438084	398	44.3852	5.04
Rhdel11G0258700.1	chr11	47851615	47854755	449	50.0848	5.26
Rhdel12G0080000.1	chr12	9917418	9922803	333	36.6236	7.08
Rhdel12G0092500.1	chr12	11981301	11985667	329	37.0302	5.62
Rhdel12G0117300.1	chr12	16529029	16532867	156	17.0104	8.49
Rhdel12G0151900.1	chr12	21398250	21406069	775	86.9725	8.07
Rhdel12G0164200.1	chr12	22985164	22990932	272	30.101	5.13
Rhdel12G0194400.1	chr12	26209578	26213614	437	48.149	8.93
Rhdel12G0207300.1	chr12	27468167	27476969	333	37.569	9.87
Rhdel12G0221900.1	chr12	28798246	28801540	272	30.2625	6.8
Rhdel12G0229600.1	chr12	29590903	29596151	335	37.4877	6.35
Rhdel12G0253800.1	chr12	32058914	32059678	254	28.1588	10.4
Rhdel13G0028100.1	chr13	2857749	2869153	437	47.9974	9.41
Rhdel13G0057600.1	chr13	6143839	6146429	432	47.4388	7.47
Rhdel13G0112200.1	chr13	12337709	12339249	319	35.7959	6.37
Rhdel13G0140700.1	chr13	16482377	16483473	309	34.1452	4.77
Rhdel13G0189700.1	chr13	25227531	25230322	407	45.0448	6
Rhdel13G0223100.1	chr13	30454943	30459896	267	29.1044	6.26
Rhdel13G0272000.1	chr13	36815569	36818566	401	43.813	7.72
RhdelUnG0005700.1	ctg52	24187	26819	222	25.2865	5.99
RhdelUnG0006200.1	ctg52	99151	101791	221	25.1112	5.99
RhdelUnG0006700.1	ctg52	169772	172409	222	25.2525	5.99
